# Supplementary material for: Properties of Heat-Assisted pH Shifting and Compounded Chitosan from Insoluble Rice Peptide Precipitate and Its Application in the Curcumin-Loaded Pickering Emulsions
Source: Foods. 2023 Dec 6;12(24):4384. doi: 10.3390/foods12244384 (PMC10742475; doi:10.3390/foods12244384)
Supplement: Supplementary file 1 [file foods-12-04384-s001.zip]

Archive with 1 entries (1 files):
- foods-2745302-supplementary.pdf
